# Supplementary material for: Orchestrated Biosynthesis of the Secondary Metabolite Cocktails Enables the Producing Fungus to Combat Diverse Bacteria
Source: mBio. 2022 Aug 24;13(5):e01800-22. doi: 10.1128/mbio.01800-22 (PMC9600275; doi:10.1128/mbio.01800-22)
Supplement: DATA SET S2 [file mbio.01800-22-s0010.xlsx]

## Sheet: Primers
Data set S2. The PCR primers used in this study.
Mutants	Primers*	Primer sequences (5'-3')	Vector	RE**	Note
Metarhizium robertsii
OE::EXU98502	F	ATCGAATTCCTGCAGATGGTCTTGGCTCAG	pDHt-Ptef-sur	PstI	Overexpression
	R	TCCCCCGGGCTGCAGTCAAGGGACATCACA
OE::FapRΔEXU98502	F	ATCGAATTCCTGCAGATGGACGTCAATCGTAAG	pDHt-Ptef-sur	PstI	Overexpression of FapR in ∆UpmR
	R	TCCCCCGGGCTGCAGTCAGAGCATAACACGCTG
ΔEXU98502	UF	TTGATATCGAATTCCATAGCACAGCCAAGAAATCG	pDHt-bar	PstI	Gene deletion
	UR	TCATCTTCTGTCGACACGAGATCTCACTTGCCTTG
	DF	GTCACCGAGATCTGACTGGCACTGATCTGGCTTAT		BcuI
	DR	CCGCTCTAGAACTAGGGAACGTAAGTTCAGGAGCA
	VF	TTAAGAACTCGGGTGACTGC		/	Null mutant verification
	VR	GAGTTCCTTCTTGTGCTGGA
	IF	ACAATACAGCAACCCCAGAA		/
	IR	ATATGAGCTGTAGCGCCATC
ΔEXU98497	UF	TTGATATCGAATTCCAAACTTCATTCAGGCGACAG	pDHt-bar	PstI	Gene deletion
	UR	TCATCTTCTGTCGACTCCGATTTCCCAAACAAGTA
	DF	GTCACCGAGATCTGAATGGGATGCATATTGAGGTG		BcuI
	DR	CCGCTCTAGAACTAGGCAGACCACTTGGCAGTATT
	VF	GTGGCAACCATGAAGAATTT		/	Null mutant verification
	VR	CCGTTCTTGTGCTTTGTACC
	IF	CAAAAGCCACATAGGGACAC		/
	IR	AAAACCACCAAGACACCGTA
ΔEXU98505	UF	TTGATATCGAATTCCCCCTGTGACAAAGTCACCTC	pDHt-bar	PstI	Gene deletion
	UR	TCATCTTCTGTCGACCATTAACGCACACAATGGAA
	DF	GTCACCGAGATCTGACGTGGAGCCTTTTTACAAGA		BcuI
	DR	CCGCTCTAGAACTAGGATCCTTCATCTTCGGGTTT
	VF	TGATAATCGGACCCTTCAAA		/	Null mutant verification
	VR	TGTCCTGAACAATGCACATC
	IF	AGCTACCCTTGCTACCACCT		/
	IR	GCAATGCTAAAGAACCCAGA
ΔEXU98524	UF	TTGATATCGAATTCCCAGCAGTTGGGAGTTCAAGT	pDHt-bar	PstI	Gene deletion
	UR	TCATCTTCTGTCGACGAAATGCTCCTGGGTACTCG
	DF	GTCACCGAGATCTGAGTCGTGTCCAATTCCGAAGA		BcuI
	DR	CCGCTCTAGAACTAGAAGCCTCTTTAGCAGAACCG
	VF	CCCCGCATCTTCCAATAACA		/	Null mutant verification
	VR	TCACAAGGTCCCATCTCAGT
	IF	TAGCACGTGTGTTGGTTGAA		/
	IR	TCTTTGGCGACTTGTCTGTC
ΔEXU98527	UF	TTGATATCGAATTCCGCAAAAAGATGCTGGTAGGA	pDHt-bar	PstI	Gene deletion
	UR	TCATCTTCTGTCGACTGGTGATGATGTGTTGGTGT
	DF	GTCACCGAGATCTGAGCGGACTCTGTCCAAAGTAG		BcuI
	DR	CCGCTCTAGAACTAGCCGGAGTGTATGCTCTGTTT
	VF	TCTGGTCAGGAGAGAACGTC		/	Null mutant verification
	VR	CCTACGTCGCACAAAAGAAT
	IF	CTTCTTTGCCATCATCATCC		/
	IR	ACATCTGTTTCGGTCGTGTT
ΔEXU98519	UF	TTGATATCGAATTCCTGGGAATCGTAGAGAATTGC	pDHt-bar	PstI	Gene deletion
	UR	TCATCTTCTGTCGACCACGAGGTTCACTGGCTAAC
	DF	GTCACCGAGATCTGACGAGCCTAGACAGATTGTGG		BcuI
	DR	CCGCTCTAGAACTAGGCACCCCCTTTACATACTCC
	VF	ACTGGAAGCACCCTCTTCTT		/	Null mutant verification
	VR	AGGACCTCTTCTGCACCTTT
	IF	GATTACCGTGCACAATGACA		/
	IR	CGCATCAGCACAAGACTATG
ΔEXU98520	UF	TTGATATCGAATTCCCACGAGGTTCACTGGCTAAC	pDHt-bar	PstI	Gene deletion
	UR	TCATCTTCTGTCGACTGGGAATCGTAGAGAATTGC
	DF	GTCACCGAGATCTGAGTGGCATCGTAAGCAAATCT		BcuI
	DR	CCGCTCTAGAACTAGGAGACGCGTTTTTAGAGCTG
	VF	AGCCGATGGACCATGTACTA		/	Null mutant verification
	VR	TTCTTCCCGAATAGGAGCTT
	IF	GTGATATCGGGCACTCTGAC		/
	IR	GCTGCTCAGCTCTAAAAACG
ΔEXU98522	UF	TTGATATCGAATTCCATCCTGAATTCTGCATCCAA	pDHt-bar	PstI	Gene deletion
	UR	TCATCTTCTGTCGACTGGGGTCAACTCGTAGTGAT
	DF	GTCACCGAGATCTGATTTGCATCCTTCGTCTTCTC		BcuI
	DR	CCGCTCTAGAACTAGACTAGCCCTCTGCTCCATTT
	VF	TCATTTTCTTCTTCGCATCC		/	Null mutant verification
	VR	GCTTGAAACCAGTCAGCAAT
	IF	CGCTCGTCTTCATCTTCATT		/
	IR	AATAATGATGCGCCAGTTGT
ΔEXU98523	UF	TTGATATCGAATTCCGGATAAGCGGAATGGAATTT	pDHt-bar	PstI	Gene deletion
	UR	TCATCTTCTGTCGACCTATATCGAACCCCAACTCG
	DF	GTCACCGAGATCTGAACTAGCCCTCTGCTCCATTT		BcuI
	DR	CCGCTCTAGAACTAGTTTGCATCCTTCGTCTTCTC
	VF	GTGGGGGCCAGTTATAAGAC		/	Null mutant verification
	VR	CTCATGAAAATCGCCTCTTG
	IF	ACTTGAACTCCCAACTGCTG		/
	IR	TGTGAGTCTAGAGGTTGCCA
ΔEXU98526	UF	TTGATATCGAATTCCGCCTACACTGGTCAGGTCAC	pDHt-bar	PstI	Gene deletion
	UR	TCATCTTCTGTCGACCAAGTCGGACGTATTTGCTT
	DF	GTCACCGAGATCTGAAGTGGGGGATATGGATTGTT		BcuI
	DR	CCGCTCTAGAACTAGTGTCTATGGACACGGGAGTT
	VF	TCGGCTTATCATCAAGTGGT		/	Null mutant verification
	VR	CACTACAAAGCTCCCGTGTT
	IF	GCCACAAGCGAGTATGAGTT		/
	IR	ACGACAAGAGACACCCTCAG
ΔEXU98509	UF	TTGATATCGAATTCCGGCTCGATCCCCTACATAAT	pDHt-bar	PstI	Gene deletion
	UR	TCATCTTCTGTCGACAGACCTGCTGACAACCTCTG
	DF	GTCACCGAGATCTGATTCTCGTGTCCCAATTGTTT		BcuI
	DR	CCGCTCTAGAACTAGTGCCCGATTCTATCCAAATA
	VF	CTGCGGCGAGTATATCAAGT		/	Null mutant verification
	VR	ACGCCAATGTCAATCTTCAT
	IF	TCCAAGATTTTAGCGGTGAG		/
	IR	GGCAGCGGTAGATTCAGTTA
ΔEXU98510	UF	TTGATATCGAATTCCGGCAGCGGTAGATTCAGTTA	pDHt-bar	PstI	Gene deletion
	UR	TCATCTTCTGTCGACGAGCCAGTGAAGGCATAAGA
	DF	GTCACCGAGATCTGAAACAGACCCAAGTGCAACAT		BcuI
	DR	CCGCTCTAGAACTAGCTTGTGCCAGTAAAGGTGCT
	VF	GCAATGAAGTTGCTCGATTT		/	Null mutant verification
	VR	GCCATGTTCCAACTTTTCTG
	IF	CTCCGAGATGAATCTGGCTA		/
	IR	GGCTCGATCCCCTACATAAT
ΔEXV01522	UF	GCTTGATATCGAATTCCTGCAGTCGCCTAAAGATG CTGGG	pDHt-bar	PstI	Gene deletion
	UR	CAATATCATCTTCTGTCGACTGTTTGTAAACTGAG ACGGCC
	DF	GTCACCGAGATCTGATCCTTCCACTCATAACCTAG CTAG		BcuI
	DR	AAGGGAACAAAAGCTGGAGGCAAGAAGGGTTTC C
	VF	TTCACGTAACTGGCAGGCAA		/	Null mutant verification
	VR	ATCTCGCCACTTCGCTCTTC
	IF	GCCACAATCCTAGCATTCGA		/
	IR	AAGTCAATCCGCTTCAGGTC
ΔEXV01523	UF	GCTTGATATCGAATTCCTGCAGTCCTTCCACTCATA ACCTAGCTAG	pDHt-bar	PstI	Gene deletion
	UR	TCATCTTCTGTCGACAGGCAAGAAGGGTTTCCAG
	DF	ACCGAGATCTGATGAACTAGTTGAGATGGCTGCTC TCAGC		BcuI
	DR	AGGGAACAAAAGCTGACTAGTTGCAGATCTCGAC CGTCAC
	VF	ACCCTTGAAGCGTCCATC		/	Null mutant verification
	VR	AAGGGCGAAGTGTCTCC
	IF	CCACCATAGCCTGCATTCAT		/
	IR	CTCCAAATGTGTCCTCCGAG
Agrobacterium tumefaciens
EXU98502	F	AGAACACGGGGGACTCTAGAATGGTCTTGGCTCAGGAT	p1301-35S-EIL1-Nos	XbalI KpnI	Dual luciferase analysis
	R	GGAAATTCGAGCTCGGTACCTCAAGGGACATCACATCG
EXU98497	F	CTATAGGGCGAATTGGGTACCTATAACCTAACGATGAAA	pGreenII0800-LUC	KpnI BamHI
	R	CGCTCTAGAACTAGTGGATCCGGCTGCTTAGCAGTACG
EXU98505	F	CTATAGGGCGAATTGGGTACCGATTGTAAAGTGCCCTG	pGreenII0800-LUC	KpnI BamHI
	R	CGCTCTAGAACTAGTGGATCCGGTGTCTGAGTCTAGGT
EXU98524	F	CTATAGGGCGAATTGGGTACCTTCCAGTGCCAAGCATG	pGreenII0800-LUC	KpnI BamHI
	R	CGCTCTAGAACTAGTGGATCCTGTGTCGGCAAACTGCT
EXV01522	F	CTATAGGGCGAATTGGGTACCGGTGAAATGTGAGGTTC	pGreenII0800-LUC	KpnI BamHI
	R	CGCTCTAGAACTAGTGGATCCGATTGCGCGAGCGAGAT
EXV01523	F	CTATAGGGCGAATTGGGTACCGATTGCGCGAGCGAGAT	pGreenII0800-LUC	KpnI BamHI
	R	CGCTCTAGAACTAGTGGATCCGGTGAAATGTGAGGTTC
Saccharomyces cerevisiae
EXU98497	F	ATGACGACAAGCTTCATATGAAGAATTTAGTAGCGATG	pRS425m	NdeI PmeI	Yeast expression of M. robertsii TC enzyme
	R	TGATGGTGATGTCCGTTTCTAATTCATTTCACCTCTCAATC
FamA	F	ATGACGACAAGCTTCATATGGACCGTGTGCTATCGCTGG	pRS425m	NdeI PmeI	Yeast expression of A. fumigatus TC enzyme
	R	TGATGGTGATGTCCGTTTCTAAGGAAGCTCGCCTCTCAA
EXU98502	F	GAGGAGGACCTGCATATGATGGTCTTGGCTCAGGAT	pGBKT7	NdeI BamHI	Transcriptional activation test
	R	CGCTGCAGGTCGACGGATCCTCAAGGGACATCACATCG
qRT-PCR analysis
EXU98502	F	AGGCACTTTGAAGGAGCTTC	/	/	RT-PCR reference
	R	GCAAGAACAACGAAGTGAGC
EXU98497	F	GTCGCTTGCAGCTTTGATTG
	R	AAACCACCAAGACACCGTAG
EXU98505	F	ACGCAGAGAACCTTAGCAAG
	R	AATCTTCCTTGGCAGCCTTC
EXU98524	F	GTGGATTTGAGCATGTTGCC
	R	ATTCAAGGATCCCGCTGTTC
EXV01522	F	TGGGTCGTGAGAATTCCAAC
	R	ACAGGGTGTTCAGAATCTGC
EXV01523	F	CCTGCGAAATTACGACAACG
	R	ATCGGACATTCACCCCAAAG
*, Uf and Ur represent the forward and reverse primers for amplification of the upstream (5'-flanking) region for each target gene; Df and Dr represent the forward and reverse primers for amplification of the downstream (3'-flanking) region for each target gene; **, RE, restriction enzymes.
